# Supplementary material for: Jujuboside A Exhibits an Antiepileptogenic Effect in the Rat Model via Protection against Traumatic Epilepsy-Induced Oxidative Stress and Inflammatory Responses
Source: Evid Based Complement Alternat Med. 2022 Sep 9;2022:7792791. doi: 10.1155/2022/7792791 (PMC9481365; doi:10.1155/2022/7792791)
Supplement: Supplementary Materials — We provided Figures S1–S4 and Table S1 in the supplementary material for comprehensive analysis. Part of the raw data (analyzed by OriginPro) has also been provided in the. [file 7792791.f1.zip]

Archive with 2 entries (2 files):
- 7792791.f1/raw data.pdf
- 7792791.f1/Supplementary material (1).docx
